# Supplementary material for: Type II Heterojunction Formed between {010} or {012} Facets Dominated Bismuth Vanadium Oxide and Carbon Nitride to Enhance the Photocatalytic Degradation of Tetracycline
Source: Int J Environ Res Public Health. 2022 Nov 10;19(22):14770. doi: 10.3390/ijerph192214770 (PMC9690978; doi:10.3390/ijerph192214770)
Supplement: Supplementary file 1 [file ijerph-19-14770-s001.zip]

Archive with 1 entries (1 files):
- ijerph-1981706-Supplementary.pdf
